# Supplementary material for: TTC6-Mediated Stabilization of the Flagellum Annulus Ensures the Rapid and Directed Motion of Sperm
Source: Cells. 2023 Aug 18;12(16):2091. doi: 10.3390/cells12162091 (PMC10453820; doi:10.3390/cells12162091)
Supplement: Supplementary file 1 [file cells-12-02091-s001.zip]

Archive with 1 entries (1 files):
- cells-2538834-SI.pdf
